# Supplementary material for: Comparative Transcriptomics and Metabolites Analysis of Two Closely Related Euphorbia Species Reveal Environmental Adaptation Mechanism and Active Ingredients Difference
Source: Front Plant Sci. 2022 May 31;13:905275. doi: 10.3389/fpls.2022.905275 (PMC9194899; doi:10.3389/fpls.2022.905275)
Supplement: Supplementary file 5 [file Table_4.XLSX]

## Sheet: Sheet1
Supplementary Table 4 A List of Significant Difference Metabolites for Species Discrimination in roots.
Name	VIP	Ion mode	Δppm	CompMW	Time	t-test	Log 2(FR/ER)	Ef-Root-1	Ef-Root-2	Ef-Root-3	Ef-Root-4	Ef-Root-5	Ef-Root-6	Ee-Root-1	Ee-Root-2	Ee-Root-3	Ee-Root-4	Ee-Root-5	Ee-Root-6
Raffinose	1.64356	ESI-	1	504.168	0.751117	0.00063807	2.26582	301.201	510.746	392.207	699.297	272.893	626.684	200.779	36.0804	25.6086	115.113	95.7008	109.555
Malic acid	1.60445	ESI-	1	134.022	1.18556	0.00110657	-1.7577	361.3	1021.33	418.014	542.871	699.589	318.221	2817.46	965.985	2042.88	1419.82	1709.69	2410.81
Fumaric acid	1.59901	ESI-	1	116.011	0.908111	0.00118841	-1.58187	3220.86	12736.4	4205.31	6220.38	8632.76	4078.44	23934.1	12332.6	28080.9	15993.2	14620.2	22070.2
Auxin a	1.57901	ESI-	1	328.225	3.40702	0.00153033	-2.26302	31.4995	277.462	95.3591	143.225	279.574	119.368	1024.3	553.518	412.191	593.064	687.804	1272.21
Maltotetraose	1.52465	ESI-	2	666.22	0.739944	0.00284459	4.29348	133.52	204.99	124.167	369.007	59.2977	201.945	25.0277	6.62927	1.4202	10.3375	11.2953	12.1528
D-Xylitol	1.44452	ESI+	14	152.062	24.9789	1.12398e-05	6.00124	856.457	619.25	793.606	749.2	482.526	359.876	1.30651	10.9954	11.5182	13.3042	13.1837	9.96709
Linoleic acid	1.41139	ESI-	0	280.24	11.1743	0.00816627	-1.02871	93.091	91.8687	89.5734	90.7059	156.398	76.5651	141.092	260.377	94.7447	257.885	265.707	200.65
L-Glutamate	1.4034	ESI+	1	147.053	0.787964	5.41411e-05	-1.4029	403.063	406.385	188.58	155.939	297.728	144.188	663.19	724.898	730.254	521.711	839.305	740.69
D-Mannitol	1.38153	ESI-	0	182.079	0.76071	0.0103551	2.26374	22.3976	9.61423	24.0868	39.3392	35.2419	68.0178	3.88118	7.0901	13.0327	9.41528	4.03802	3.91796
S-Adenosylmethionine	1.35947	ESI-	11	398.142	8.5097	0.0122324	-3.44379	1.7722	0.294314	0.607702	1.59724	11.1604	0.238305	5.24277	24.9531	17.6999	16.6405	48.1613	57.8157
p-Chlorophenylalanine	1.35735	ESI+	2	199.04	0.851188	0.000197979	-0.752697	4546.92	4759.06	3491.28	3377.2	3443.85	5584.42	6909.07	7482.38	5555.66	8056.09	7345.54	7116.33
L-Aspartic Acid	1.34205	ESI+	2	133.037	0.883712	0.000283967	-1.61466	204.668	325.16	102.91	139.84	193.379	111.722	563.568	441.038	329.008	580.104	661.207	725.36
Jolkinolide B	1.28796	ESI+	1	330.183	1.64881	0.000839387	4.99001	93.2159	111.87	208.204	52.1891	109.951	72.2003	0.0767123	3.62462	14.5003	1.6656	0.276129	0.235824
Nα-Acetyl-L-glutamine	1.28157	ESI+	20	188.084	1.6941	0.000938919	3.32297	10.5302	6.57896	14.2004	25.3177	10.3997	14.9095	0.60895	2.65578	1.98099	1.36433	0.755702	0.821977
Mesaconic acid	1.22588	ESI-	1	130.027	0.868229	0.0294081	-0.886019	52.4821	49.1589	60.1632	140.337	187.108	176.885	185.818	156.149	292.65	235.537	117.802	243.106
Salicylic acid	1.22312	ESI-	1	138.032	4.11893	0.0298843	-3.02385	7.25194	10.1315	11.4737	10.5208	8.32105	16.5198	22.8626	24.3381	207.211	59.4891	145.646	62.7696
N-Acetyl-L-Histidine	1.21971	ESI-	16	197.077	4.05896	0.0304803	-8.24445	16.8835	12.4467	3.78782	4.75989	10.8172	4.28132	307.458	402.72	6749.17	1901.86	4903.76	1801.1
α-Linolenic Acid	1.20163	ESI+	1	278.225	10.2317	0.00312173	-1.41997	21.0727	35.9406	16.5626	20.1756	20.8769	19.6047	101.402	50.4334	34.0249	61.6024	61.6822	50.0364
N-Acetyl-D-phenylalanine	1.17274	ESI-	1	207.09	1.24675	0.0395963	-1.7599	8.40226	9.92761	16.4589	32.8933	15.6727	13.8225	18.9887	119.996	81.5084	43.3085	21.053	44.2597
γ-Aminobutryic acid	1.16758	ESI+	2	103.063	0.801975	0.00476695	-1.91929	441.08	420.644	535.633	600.704	391.492	372.772	2113.01	1119.28	382.661	2657.38	2466.62	1709.21
Ingenol	1.16262	ESI-	2	348.193	7.73348	0.0389835	-6.20714	0	0.551105	1.02098	0.188475	0.231111	0	12.2712	18.1847	39.4383	12.0279	28.6828	64.7273
Eicosatetraynoic Acid（ETYA）	1.15806	ESI+	1	296.177	27.2753	0.00532656	7.87736	85.0818	114.855	325.65	147.574	227.417	28.8175	0.546043	0.613559	0.454487	0.941882	1.08472	0.31188
L-Asparagine	1.07411	ESI-	2	132.054	0.77515	0.0647562	1.073	529.416	1475.77	2423.79	3539.94	2275.85	3800.65	1172.77	2272.01	249.77	1656.87	895.496	429.272
L-Isoleucine	1.03249	ESI+	2	131.094	0.798712	0.0182482	-2.01219	336.115	850.578	1243.86	346.094	1473.1	553.81	5961.48	1985.79	314.495	5102.43	2846.26	3166.77
L-Phenylalanine	1.01665	ESI+	2	165.079	0.847789	0.0207954	-1.51513	220.342	529.843	1042.49	235.394	1312.44	299.121	2270.62	959.645	691.896	2995.15	2208.46	1277.19
Auxin b	1.00497	ESI+	1	310.12	1.14873	0.0228326	-2.59813	0.934957	0.848622	2.01527	4.01559	1.06877	1.59629	6.3046	24.9699	8.69109	14.0624	6.5755	2.85022
