# Supplementary material for: Comparative Transcriptomics and Metabolites Analysis of Two Closely Related Euphorbia Species Reveal Environmental Adaptation Mechanism and Active Ingredients Difference
Source: Front Plant Sci. 2022 May 31;13:905275. doi: 10.3389/fpls.2022.905275 (PMC9194899; doi:10.3389/fpls.2022.905275)
Supplement: Supplementary file 7 [file Table_6.XLSX]

## Sheet: Sheet1
Supplementary Table 6 Characteristics of 68 conserved microsatellites primers based on orthologs of E.fischeriana and E.ehracteolata, and their cross-species amplification to 9 species within the Euphorbia.
	Gene ID	Repeat units	Forward primer (5' to 3')	Tm	Reverse primer (5 to 3')	Tm	Product size (bp)	Transferability in Podophylloideae
								Euphorbia fischeriana	Euphorbia ebracteolata	Euphorbia lathylris	Euphorbia pekinensis	Euphorbia sieboldiana	Euphorbia kansui	Euphorbia kansui	Euphorbia helioscopia	Euphorbia esula
OG04622	Eeh|c54306_g1	(TC)6	CGGCCGCTAGAGAGAGAAAG	59.97	GACGGAGCAGACAAATTGGC	59.831	129	+	+	+	+	+	+	-	+	+
OG04622	Efs|c429_g1	(TC)8
OG07641	Eeh|c58720_g2	(GT)8	CACAAGCAAGTAATGTATAAACG	55.826	TGTGCAGAAGTCGGAGAAC	57.966	184	+	+	-	-	-	-	-	+	-
OG07641	Efs|c54627_g6	(GT)6
OG06770	Efs|c78229_g1	(TA)8	TCTCGTCGCTCTCCATCTCA	59.71	TCGACACTCGAGCAGTGGAC	60.038	234	+	+	-	-	-	-	-	-	-
OG06770	Eeh|c24881_g1	(TA)7
OG06883	Eeh|c3599_g1	(GA)7	GCACAAGTTCCGGAGAGTCT	59.681	CGGAACCGGCAATGAGAGTA	59.825	265	+	+	+	-	+	+	-	+	+
OG06883	Efs|c107898_g1	(GA)8
OG07421	Efs|c27521_g1	(CT)7	GGCAGACTTTTGCTCTTGGC	60.039	TAGAGATATAAGTTTCTGACACG	58.678	273	+	+	-	-	+	-	-	+	+
OG07421	Eeh|c54386_g1	(CT)8
OG07290	Eeh|c51344_g1	(AG)7	AGTGACACGGAGGCTGAAAG	59.966	GAAGGACGAGCCATGAACCA	60.036	138	+	+	-	-	-	-	-	-	-
OG07290	Efs|c56625_g4	(AG)8
OG13761	Eeh|c22632_g1	(GA)6	CTCGGCATACTTGAAGCTGC	59.345	ACGCGATCTCTACTCCAACTC	59.328	208	+	+	-	+	-	-	-	+	-
OG13761	Efs|c47022_g1	(GA)9
OG02159	Eeh|c46537_g1	(TA)9	GGCTGGTCTTGGTAATTGCG	59.548	ATTTGAGATGTTTTTCCCTTAGGG	57.143	235	+	+	-	+	+	-	-	+	-
OG02159	Efs|c44382_g2	(TA)7
OG15153	Eeh|c49719_g1	(AG)7	CGGCAACTGCACCTTTGTTC	60.595	CTGCCCCCACGCAAAAATAC	60.109	224	+	+	-	-	-	-	-	+	-
OG15153	Efs|c42878_g1	(AG)9
OG00193	Efs|c49930_g1	(CCT)5	GGGATGATGAGAGCGACAGG	59.967	TGTCTTCCCCCACCCTGTTA	60.104	225	+	+	+	+	+	+	+	+	+
	Eeh|c53234_g1	(CCT)6
OG01362	Efs|c52929_g1	(AGA)5	GCACACTGAAGATGGAGAGGA	59.448	CAGGGGATAGAGGGGAGAGT	59.136	276	+	+	-	+	+	-	-	+	+
OG01362	Eeh|c43541_g1	(AGA)5
OG02533	Efs|c43401_g1	(TTC)6	AGTTGTTAGATCTCGCGCCA	59.469	ACGGAGTTGCTTGCTGATGA	59.965	142	+	-	-	-	+	-	-	-	+
OG02533	Eeh|c50015_g1	(TTC)6
OG06713	Eeh|c16537_g1	(GAA)5	TGAACTTCTCCTGCTCGGTG	59.682	GCTGCTTCCAATGCTTCTCC	59.683	248	+	+	+	-	-	-	-	+	-
OG06713	Efs|c54581_g1	(GAA)6
OG06805	Eeh|c29752_g1	(GGT)5	CAGCCAAGGGAAAGAGAGGG	60.035	TCCGGCATGTTGGGCTTATT	60.034	156	+	+	-	+	-	-	-	+	-
OG06805	Efs|c52793_g1	(GGT)7
OG06853	Efs|c18907_g1	(AAG)5	GCCTTGCTACCAGGTCTCAG	60.108	GGGGATTTGGAAGTGGCGTA	60.035	249	+	+	+	+	+	+	-	+	+
OG06853	Eeh|c34890_g1	(AAG)5
OG06899	Efs|c53744_g1	(AGA)6	TGGCTGTCTTGTTCTAGCACT	59.306	CACTATTGGGCTTTTTCCAGCA	59.438	164	+	+	+	+	+	+	-	+	+
OG06899	Eeh|c37012_g1	(AGA)6
OG06925	Efs|c58118_g1	(CCT)6	GCCATAGCGCTCTCTAACCC	60.32	GAGAATATCCGGCGACCAGG	60.038	213	+	+	-	+	+	+	+	+	+
OG06925	Eeh|c38883_g1	(CCT)6
OG06983-1	Efs|c27063_g1	(GAG)5	TCGCAAGAGCACGATGATCA	59.827	TACCAGCAAGAACCAGAGCG	60.037	205	+	-	-	-	-	-	-	-	-
OG06983	Eeh|c41626_g1	(GAG)5
OG07054	Eeh|c44496_g1	(CCA)5	TTTCCAGTCCCTCTTGCACC	59.89	GAGTCAGCGTTCCCAACTGA	59.966	224	-	-	-	-	-	-	-	-	-
OG07054	Efs|c15127_g1	(CCA)6
OG07229	Efs|c53989_g4	(CAG)5	AGGCAATTCGCACAAGAGGA	59.963	CGCCTCTGTTCTTCCCTCTC	59.825	276	+	+	+	+	+	-	+	+	+
OG07229	Eeh|c49554_g1	(CAG)5
OG07280	Efs|c38046_g1	(TAG)5	CTTCCCTCCCGTGACGAAAA	59.966	AGGCGGTGTGACCACATAAG	60.036	244	+	+	+	+	+	+		+	+
OG07280	Eeh|c51021_g1	(TAG)5
OG07408	Efs|c9548_g1	(GAA)5	CGGCCCTAAGCAAGATGACT	59.821	ACCACACCCCACATTAAAGAC	59.824	240	+	+	-	-	-	-	-	+
OG07408	Eeh|c5405_g1	(GAA)5
OG07428	Efs|c33253_g1	(ACC)5	CCCTCTAACACACGCCCTTT	59.964	CCAGACGAGATCACTTCCGG	59.899	247	+	+	+	-	+	-	-	-	+
OG07428	Eeh|c54556_g1	(ACC)5
OG07434	Efs|c90897_g1	(CGG)5	CCGTCTCTCCTCATTACGCC	59.969	AGCTCTAGCTGCTTCCTCGG	60.107	268	+	+	-	-	+	-	-	-	+
OG07434	Eeh|c54677_g3	(CGG)5
OG07453	Efs|c27804_g1	(AAG)5	CGTTGCCTTGTTACGTGCAA	59.972	ACTGCTTCACCCATGCTCTG	60.322	280	+	+	-	-	-	-	-	-	-
OG07453	Eeh|c55173_g1	(AAG)5
OG07454	Eeh|c55205_g1	(AGA)5	TCACGAACCAATTCTCCGCA	59.966	TTTCTTGGTGACGAGTGCCA	59.821	184	+	+	+	+	+	+	+	+	+
OG07454	Efs|c51590_g1	(AGA)6
OG07469	Efs|c40551_g1	(GAA)6	TCGCCCTCTCCCCAAATTTC	60.034	TCAAGTTTTCCCTCAGCTCCT	58.942	222	-	-	-	-	-	-	-	-	-
OG07469	Eeh|c55463_g1	(GAA)6
OG07484	Eeh|c55768_g1	(CCT)5	CCCTGCCGGAGTCTTTTGAT	60.035	CCCGCTGGAAAACCAGAAGA	60.251	196	-	-	-	-	-	-	-	-	-
OG07484	Efs|c37993_g1	(CCT)6
OG07519	Efs|c55909_g6	(GCA)5	GGTGCAGGAGTGGGGAAATT	60.252	TTGGATGTGCCTGGTATTGC	59.97	290	+	+	+	+	-	-	-	+	-
OG07519	Eeh|c56527_g1	(GCA)5
OG07529	Efs|c57238_g1	(TGC)5	CAACGAGCTGGATTCCCTCA	59.75	TGCGCACTTTGGTTGTTGAG	59.9	257	-	-	-	-	-	-	-	-	-
OG07529	Eeh|c56639_g1	(TGC)5
OG07529	Efs|c57238_g1	(GCA)5	TGACATGCTGGCTGATGTCA	59.674	ACTTCAGATTCCATGGCTGCT	59.716	162	+	+	+	+	+	+	-	+	+
OG07529	Eeh|c56639_g1	(GCA)5
OG07570	Efs|c30502_g1	(TAA)5	ACGGTGCTTAGACTTGCCTC	60.037	GACCGAGAGCGAGACAGATTG	60.039	130	+	+	-	-	-	-	-	-	-
OG07570	Eeh|c57466_g3	(TAA)6
OG07594	Efs|c4632_g1	(ATC)5	TTCACCACTTCCGAGGATCA	58.36	TGGTCCACATGAAAAGTGCAG	59.044	157	+	+	-	-	-	-	-	-	-
OG07594	Eeh|c57845_g1	(ATC)5
OG07649	Efs|c50707_g1	(AGA)5	CGACGCGACGTCTTCAATTAC	60.603	GATCTTGAGAGGCGCGAGAA	59.899	270	+	+	-	-	-	-	-	-	-
OG07649	Eeh|c58872_g1	(AGA)5
OG07769	Eeh|c68240_g1	(TCT)5	GAGAGTCTGGGCTGTCACAC	60.038	GATATAGAGCGGCTGTGCTTCT	59.75	257	+	+	+	+	-	-	-	+	-
OG07769	Efs|c14419_g1	(TCT)5
OG10130	Eeh|c47825_g1	(TTC)5	AACAGCATGCCATTGCCAAG	60.037	AGGACCCCAACAACTCAAAGT	59.431	170	+	+	-	-	-	-	-	-	-
OG10130	Efs|c21086_g1	(TTC)6
OG10880	Efs|c44535_g2	(CCG)5	AGAAAGCGAGACCGAGTCAC	59.759	TACCGGTTCTGGTTCTGCTG	59.68	175	+	+	+	-	+	+	-	-	+
OG10880	Eeh|c59920_g4	(CCG)5
OG13588	Efs|c42010_g1	(GGC)5	TGCGACTCCACCTAAAACCC	59.964	TCAGCTTCCAGAGACGCCTA	60.323	270	+	+	+	-	+	-	-	+	+
OG13588	Eeh|c12980_g1	(GGC)5
OG13687	Eeh|c1995_g1	(TCT)6	GCAACAGTTTGGGCCCAAAA	60.107	TGGGTTTTGTGTTTTCGGAGG	59.248	253	+	+	+	+	+	+	-	+	+
OG13687	Efs|c27415_g1	(TCT)6
OG14148	Efs|c46432_g1	(TTC)5	GCACCTGTGGCATGGAGTAT	60.107	ATTGGCGGTTTCAATGGCGA	63.965	203	+	+	+	+	-	+	-	+	-
OG14148	Eeh|c36501_g1	(TTC)5
OG14535	Eeh|c43369_g1	(ACC)6	CACCTGAAAACTGCTGGTGC	59.969	TGAAGAGCACGTGGGTTTCT	59.532	250	-	-	-	-	-	-	-	-	-
OG14535	Efs|c54844_g1	(ACC)8
OG14555	Efs|c29886_g1	(ATC)5	CCTCCTCAGCAGCCTTCATT	59.745	GCCGATCAGCTTCTCCTTCA	59.823	171	+	-	+	-	+	-	-	+	+
OG14555	Eeh|c43560_g1	(ATC)5
OG14704	Efs|c27517_g1	(CAG)6	GTGCCAGAAAGGTCCGGTTA	59.964	CAACCCCATCTCCCATCATCA	59.504	266	+	+	+	-	+	+	-	+	+
OG14704	Eeh|c45281_g1	(CAG)6
OG14764	Efs|c14881_g1	(GAA)5	GAAAACGCCATAGCCACAGC	60.179	TGCGGCTTCTCTTACCCATG	60.108	124	+	+	+	-	+	+	+	+	+
OG14764	Eeh|c45959_g1	(GAA)6
OG14867	Efs|c35678_g1	(TTC)5	TTGGACCAGAGCCAAGTCTT	58.86	AAGCTTGTGCGAGGGAGAAA	59.891	219	+	+	-	-	-	-	-	-	-
OG14867	Eeh|c46857_g1	(TTC)5
OG15039	Efs|c79649_g1	(AGC)5	CGGCCTACCTCTTCCTCTCT	60.106	TCCACCTAAGATGGCGAGGA	60.033	106	+	+	+	-	-	+	-	-	-
OG15039	Eeh|c48673_g1	(AGC)5
OG15063	Eeh|c48864_g1	(CCT)5	TCACTTCCCTGAACGCTTCC	59.965	TGGAGTTCTACCGTCGGGAT	60.034	273	+	+	-	-	-	-	-	-	-
OG15063	Efs|c57037_g5	(CCT)6
OG15140	Efs|c54444_g2	(GAA)5	TCGGATCCTCCATCTGCTGA	60.106	TTCTTGCTGAACGAAAGCGC	60.041	280	+	+	-	-	-	-	-	-	-
OG15140	Eeh|c49608_g1	(GAA)5
OG15145	Efs|c56277_g6	(AGA)6	CCCAAAATTGCTTGGCTAGGG	59.792	GCTCAACTCCGAGAAGGACC	60.109	240	+	+	+	+	-	+		+	+
OG15145	Eeh|c49647_g1	(AGA)6
OG15162	Efs|c50964_g1	(TTC)5	TGCACAAAAACAAGCAATTTCTTCA	59.589	TCGACCTGAAACTGTCACCG	59.968	279	+	+	-	-	-	-	-	-	-
OG15162	Eeh|c49799_g1	(TTC)5
OG15216	Efs|c42971_g1	(CAC)6	ACAGCTCCCTAACTCCCACT	59.883	GAATTGGCGGAGAGAGGGAG	59.894	111	-	-	-	-	-	-	-	-	-
OG15216	Eeh|c50285_g2	(CAC)6
OG15289	Efs|c46877_g1	(TGA)5	GGATTGGCGGGTACATGGAA	60.107	AGAAGCGGTGCATTCTCTGT	59.677	261	+	+	-	+	-	-	-	+	-
OG15289	Eeh|c50971_g1	(TGA)5
OG15343	Efs|c36354_g1	(ATG)5	CCCATTTCTTGTCACCATTTCCA	59.422	AGTTGTTTGCAGGAGTTGGT	57.856	240	+	+	-	-	-	-	-	-	-
OG15343	Eeh|c51413_g1	(ATG)5
OG15420	Efs|c27585_g1	(CAA)5	ACTGAAACCACCACCGGTAC	59.893	TGTCAGCTCAGGGAATGCAG	60.036	226	+	-	-	-	-	-	-	-	-
OG15420	Eeh|c52098_g1	(CAA)5
OG15464	Efs|c53587_g1	(TCT)5	TCTCTGAAGCAGCAACACGT	59.895	AGTCGCTGAACTAAGGCTGG	59.752	260	-	-	-	-	-	-	-	-	-
OG15464	Eeh|c52390_g1	(TCT)5
OG15803	Efs|c25135_g1	(TCA)5	AATCTGTCCGCATCTGGTCC	59.821	TGTGGGGGAGGATGATTTGC	60.033	149	+	+	+	+	+	-	-	+	+
OG15803	Eeh|c54959_g1	(TCA)5
OG15894	Efs|c18171_g1	(AGC)5	CGGAGGCCTATCAACAGCTT	59.821	GCCTCACATCTCTCTCTCGC	59.969	268	+	+	-	-	-	-	+	-	-
OG15894	Eeh|c55612_g2	(AGC)5
OG16153	Efs|c40707_g1	(AGC)5	GGGAACCGTTGTAGCTCCAA	59.964	TACGGTCAGCGATTGACGGT	61.108	307	-	-	-	-	-	-	-	-	-
OG16153	Eeh|c57169_g1	(AGC)5
OG16457	Eeh|c59081_g3	(GCG)5	AAGGGATGACCATTGTGCGT	59.962	GCCGTCAAAATTCCGCCATT	60.109	145	-	-	+	-	-	-	-	-	-
OG16457	Efs|c97783_g1	(CGG)7
OG16931	Efs|c68045_g1	(AGA)5	CCCTGGATCCGCGTAAATGA	59.894	TGAGCTCTTGCAGTCTGCTC	60.038	199	-	-	-	-	-	-	-	-	-
OG16931	Eeh|c68205_g1	(AGA)5
OG17007	Efs|c37890_g2	(CCA)5	TTCTATGACTCGGCCAACCC	59.46	ATGCTGGTGGTGGTTATGGG	60.033	258	+	-	-	-	-	-	-	-	-
OG17007	Eeh|c74597_g1	(CCA)5
OG17018	Efs|c9047_g1	(GCC)5	CTTGACGGTGAGCTTCAGGT	59.966	TCGTTCTCTCCTCCACTCCC	60.324	171	+	-	-	-	-	-	+	+	+
OG17018	Eeh|c74877_g1	(GCC)5
OG17024	Eeh|c7506_g1	(TCC)5	TTCAGCTCGCCGATTCAACT	60.037	GAAACATGGAATACGCCGCC	59.971	183	-	-	-	-	+	-	-	+	+
OG17024	Efs|c9609_g1	(CCA)6
OG17200	Efs|c25976_g1	(CTT)5	TCAAACCCAATTGGAGGCCT	59.513	CATGGGCAGTAGGTCCAGTT	59.379	250	-	-	-	-	-	-	-	-	-
OG17200	Eeh|c89494_g1	(CTT)5
OG17263	Efs|c107837_g1	(GAA)5	ATCATGTCCCGGTGCAAGAG	60.108	CCTCTCAATCATCCTCCGCC	59.965	152	-	-	-	-	-	-	-	-	-
OG17263	Eeh|c95904_g1	(GAA)5
OG14274	Efs|c44402_g1	(AGAA)5	ACAACTCAGAACAAGTGCCT	57.282	AGCAGAGCTAAAACTCGCGT	60.038	120	+	+	-	+	-	-	-	+	-
OG14274	Eeh|c39134_g1	(AGAA)5
OG06822	Efs|c58905_g1	(GGAA)5	TCAGTTCAGTTTCGCCCCTC	59.965	GGTGGCAAGTTTCCGTGTTC	59.97	216	-	-	-	-	-	-	-	-	-
OG06822	Eeh|c31326_g1	(GGAA)5
OG06983-2	Efs|c27063_g1	(AATC)5	CACTTCCTCTTCCTCATCATTCA	59.999	ATGCTCCCTGATTCCCAACG	60.107	245	+	+	-	-	-	-	-	-	-
OG06983	Eeh|c41626_g1	(AATC)5
